# Supplementary material for: Candidate Alzheimer’s Disease Biomarker miR-483-5p Lowers TAU Phosphorylation by Direct ERK1/2 Repression
Source: Int J Mol Sci. 2021 Apr 1;22(7):3653. doi: 10.3390/ijms22073653 (PMC8037306; doi:10.3390/ijms22073653)
Supplement: Supplementary file 1 [file ijms-22-03653-s001.zip]

Archive with 3 entries (2 files):
- supplementary materials/
- supplementary materials/Supplementary Figure S1.pdf
- supplementary materials/Supplementary_Source_figures.pdf
